# Supplementary material for: Perceived social support and diet quality among ethnic minority groups in Yunnan Province, Southwestern China: a cross-sectional study
Source: BMC Public Health. 2021 Sep 23;21:1726. doi: 10.1186/s12889-021-11787-5 (PMC8459473; doi:10.1186/s12889-021-11787-5)
Supplement: Supplementary file 1 — Additional file 1: Table S1. Components of DBI-16. [file 12889_2021_11787_MOESM1_ESM.xlsx]

## Sheet: Sheet1
Table S1 Components of DBI-16
Components	Score	Subgroup	Score	Intake range by energy intake level
				4180kJ	5020kJ	5860kJ	6700kJ	7550kJ	8350kJ	9200kJ	10050kJ	10900kJ	11700kJ	12500kJ
				1000kcal	1200kcal	1400kcal	1600kcal	1800kcal	2000kcal	2200kcal	2400kcal	2600kcal	2800kcal	3000kcal
C1-Cereal	(-12)-12	Cereal	(-12)-12*	0g=-12	<15g=-12	0g=-12	<10g=-12	<35g=-12	<5g=-12	<30g=-12	0g=-12	<50g=-12	<75g=-12	<100g=-12
				75-95g=0	90-110g=0	125-175g=0	175-225g=0	200-250g=0	225-275g=0	250-300g=0	275-325g=0	325-375g=0	350-400g=0	375-425g=0
				>170g=12	>185g=12	>250g=12	>390g=12	>415g=12	>495g=12	>520g=12	>600g=12	>650g=12	>675g=12	>700g=12
C2-Vegetable and fruit	(-12)-0	Vegetable	(-6)-0	≥200g=0	≥250g=0	≥300g=0		≥400g=0	≥450g=0		≥500g=0			≥600g=0
				160-199g=-1	200-249g=-1	240-299g=-1	240g-299g=-1	320-399g=-1	360-449g=-1	360g-449g=-1	400-499g=-1	400g-499g=-1	400g-499g=-1	480-599g=-1
				120-159g=-2	150-199g=-2	180-239g=-2	180g-239g=-2	240-319g=-2	270-359g=-2	270g-359g=-2	300-399g=-2	300g-399g=-2	300g-399g=-2	360-479g=-2
				80-119g=-3	100-149g=-3	120-179g=-3	120g-179g=-3	160-239g=-3	180-269g=-3	180g-269g=-3	200-299g=-3	200g-299g=-3	200g-299g=-3	240-359g=-3
				40-79g=-4	50-99g=-4	60-119g=-4	60g-119g=-4	80-159g=-4	90-179g=-4	90g-179g=-4	100-199g=-4	100g-199g=-4	100g-199g=-4	120-239g=-4
				1-39g=-5	1-49g=-5	1-59g=-5	1g-59g=-5	1-79g=-5	1-89g=-5	1g-89g=-5	1-99g=-5	1g-99g=-5	1g-99g=-5	1-119g=-5
				0g=-6	0g=-6	0g=-6	0g=-6	0g=-6	0g=-6	0g=-6	0g=-6	0g=-6	0g=-6	0g=-6
		Fruit	(-6)-0	≥150g=0			≥200g=0		≥300g=0		≥350g=0		≥400g=0
				120-149g=-1	120g-149g=-1	120g-149g=-1	160-199g=-1	160g-199g=-1	240-299g=-1	240g-299g=-1	280-349g=-1	280g-349g=-1	320-399g=-1	320g-399g=-1
				90-119g=-2	90g-119g=-2	90g-119g=-2	120-159g=-2	120g-159g=-2	180-239g=-2	180g-239g=-2	210-279g=-2	210g-279g=-2	240-319g=-2	240g-319g=-2
				60-89g=-3	60g-89g=-3	60g-89g=-3	80-119g=-3	80g-119g=-3	120-179g=-3	120g-179g=-3	140-209g=-3	140g-209g=-3	160-239g=-3	160g-239g=-3
				30-59g=-4	30g-59g=-4	30g-59g=-4	40-79g=-4	40g-79g=-4	60-119g=-4	60g-119g=-4	70-139g=-4	70g-139g=-4	80-159g=-4	80g-159g=-4
				1-29g=-5	1g-29g=-5	1g-29g=-5	1-39g=-5	1g-39g=-5	1-59g=-5	1g-59g=-5	1-69g=-5	1g-69g=-5	1-79g=-5	1g-79g=-5
				0g=-6	0g=-6	0g=-6	0g=-6	0g=-6	0g=-6	0g=-6	0g=-6	0g=-6	0g=-6	0g=-6
C3-Milk and dairy products Soybean and soybean products	(-12)-0	Dairy	(-6)-0	≥500g=0		≥350g=0	≥300g=0
				400-499g=-1		280-349g=-1	240-299g=-1
				300-399g=-2		210-279g=-2	180-239g=-2
				200-299g=-3		140-209g=-3	120-179g=-3
				100-199g=-4		70-139g=-4	60-119g=-4
				1-99g=-5		1-69g=-5	1-59g=-5
				0g=-6		0g=-6	0g=-6
		Soybean	(-6)-0	≥5g=0	≥15g=0					≥25g=0
				≥4g=-1	≥12g=-1					≥20g=-1
				≥3g=-2	≥9g=-2					≥15g=-2
				≥2g=-3	≥6g=-3					≥10g=-3
				≥1g=-4	≥3g=-4					≥5g=-4
				>0g=-5	>0g=-5					>0g=-5
				0g=-6	0g=-6					0g=-6
C4-Animal food	(-12)-8	Red meat and products, Poultry and game	(-4)-4		0g=-4	0g=-4		0g=-4		0g=-4			0g=-4
				0g=-3	1-5g=-3	1-10g=-3		1-15g=-3		1-20g=-3			1-25g=-3
				1-5g=-2	6-10g=-2	11-20g=-2		16-30g=-2		21-40g=-2			26-50g=-2
				6-10g=-1	11-15g=-1	21-30g=-1		31-45g=-1		41-60g=-1			51-75g=-1
				11-20g=0	16-35g=0	31-50g=0		46-55g=0		61-90g=0			76-125g=0
				21-25g=1	36-40g=1	51-60g=1		56-70g=1		91-110g=1			126-150g=1
				26-30g=2	41-45g=2	61-70g=2		71-85g=2		111-130g=2			151-175g=2
				31-35g=3	46-50g=3	71-80g=3		86-100g=3		131-150g=3			176-200g=3
				>35g=4	>50g=4	>80g=4		>100g=4		>150g=4			>200g=4
		Fish and shrimp	(-4)-0	0g=-4	<5g=-4	<10g=-4		<5g=-4		0g=-4			25g=-4	<50g=-4
				1-4g=-3	5-9g=-3	10-19g=-3		5-19g=-3		1-24g=-3			25-49g=-3	50-74g=-3
				5-9g=-2	10-14g=-2	20-29g=-2		20-34g=-2		25-49g=-2			50-74g=-2	75-99g=-2
				10-14g=-1	15-19g=-1	30-39g=-1		35-49g=-1		50-74g=-1			75-99g=-1	100-124g=-1
				≥15g=0	≥20g=0	≥40g=0		≥50g=0		≥75g=0			≥100g=0	≥125g=0
		Egg	(-4)-4	0g=-4	<5g=-4		0g=-4		0g=-4
				1-5g=-3	6-10g=-3		1-10g=-3		1-15g=-3
				6-10g=-2	11-15g=-2		11-20g=-2		16-30g=-2
				11-15g=-1	16-20g=-1		21-30g=-1		31-45g=-1
				16-25g=0	21-30g=0		31-50g=0		46-55g=0
				26-30g=1	31-35g=1		51-60g=1		56-70g=1
				31-35g=2	36-40g=2		61-70g=2		71-85g=2
				36-40g=3	41-45g=3		71-80g=3		86-100g=3
				>40g=4	>45g=4		>80g=4		>100g=4
C5-Empty energy food	0-12	Cooking oil	0- 6##	≤20g=0	≤25g=0						≤30g=0			≤35g=0
				21-25g=1	26-30g=1						31-35g=1			35-40g=1
				26-30g=2	31-35g=2						36-40g=2			41-45g=2
				31-35g=3	36-40g=3						41-45g=3			45-50g=3
				36-40g=4	41-45g=4						46-50g=4			51-55g=4
				41-45g=5	46-50g=5						51-55g=5			55-60g=5
				>45g=6	>50g=6						>55g=6			>60g=6
		Alcoholic beverage	0-6	Male: ≤25g=0 26-40g=1 41-55g=2 56-70=3 71-85g=4 86-100g=5 >100g=6; Female: ≤15g=0 16-25g=1 26-35g=2 36-45=3 46-55g=4 56-65g=5 >65g=6; 25g alcohol=750ml beer or 250ml wine or 75g liquor (38°) or 50g liquor (>38°); 15g alcohol=450ml beer or 150ml wine or 50g liquor (38°) or 30g liquor (>38°);
C6-Condiments	0-12	Addible sugar	0-6	≤25g=0
				26-30g=1
				31-35g=2
				36-40g=3
				41-45g=4
				46-50g=5
				>50g=6
		Salt	0-6	<2g=0	<3g=0	<4g=0	<6g=0
				2-3g=1	3-4g=1	4-5g=1	6-7g=1
				4-5=2	5-6=2	6-7=2	8-9=2
				6-7g=3	7-8g=3	8-9g=3	10-11g=3
				8-9g=4	9-10g=4	10-11g=4	12-13g=4
				10-11g=5	11-12g=5	12-13g=5	14-15g=5
				≥12g=6	≥13g=6	≥14g=6	≥16g=6
C7- Diet variety	(-12)-0	Diet variety	(-12)-0	≥12 kinds of food (soybean is 5g)=0, socre decreased 1 with decreased 1 kinds of food.
C8- Drinking water	(-12)-0	Drinking water	(-12)-0	≥1200ml=0 score decreased 1 with intake amount decreased 100ml, <100ml=-12
*Cereal includes rice, wheat, dried legumes (exclude soybean) and tubers. Intake amount means fresh amount. Sweat potato: intake amount devided by 3; potato: intake amount divided by 4; yam and yambean: divided by 6; #score increased (decreased) 2 with 25g intake increased (decreased) when the energy intake level is 1000 and 1200; score increased (decreased) 2 with 25 intake increased (decreased)…
